# Supplementary material for: Teacher attitudes toward inclusion of students with disabilities in Jeddah elementary schools
Source: PLoS One. 2023 Jan 19;18(1):e0279068. doi: 10.1371/journal.pone.0279068 (PMC9851549; doi:10.1371/journal.pone.0279068)
Supplement: S1 Data — (XLSX) [file pone.0279068.s001.xlsx]

## Sheet: Sheet0
Status	IPAddress	Progress	Duration (in seconds)	Finished	RecordedDate	ResponseId	RecipientLastName	RecipientFirstName	RecipientEmail	ExternalReference	DistributionChannel	UserLanguage	Q3	Q4	Q5	Q6	Q7	Q8	Q9_1	Q9_2	Q9_3	Q9_4	Q9_5	Q9_6	Q9_7	Q10_1	Q10_2	Q10_3	Q10_4	Q10_5	Q10_6	Q10_7	Q10_8	Q10_9	Q10_10	Q10_11	Q10_12	Q11_1	Q11_2	Q11_3	Q11_4	Q11_5	Q11_6	Q11_7	Q12_1	Q12_2	Q12_3	Q12_4	Q12_5
Response Type	IP Address	Progress	Duration (in seconds)	Finished	Recorded Date	Response ID	Recipient Last Name	Recipient First Name	Recipient Email	External Data Reference	Distribution Channel	User Language	First Section, Demographic Information	Years of Experience	School Types	Have you obtained any special education qualification?	Have you received training courses on special education?	Do you have times you share with people with special needs outside of school time?	Second section: In your experience as a teacher, what is the best place to teach students with special needs? Below is a set of alternatives. Please choose the appropriate place from your point of view, knowing that there is no right or wrong answer. The important thing is that the answer reflects your point of view.. - (Visual impairment)	Second section: In your experience as a teacher, what is the best place to teach students with special needs? Below is a set of alternatives. Please choose the appropriate place from your point of view, knowing that there is no right or wrong answer. The important thing is that the answer reflects your point of view (Hearing Impairment)	Second section: In your experience as a teacher, what is the best place to teach students with special needs? Below is a set of alternatives. Please choose the appropriate place from your point of view, knowing that there is no right or wrong answer. The important thing is that the answer reflects your point of view (physical disability)	Second section: In your experience as a teacher, what is the best place to teach students with special needs? Below is a set of alternatives. Please choose the appropriate place from your point of view, knowing that there is no right or wrong answer. The important thing is that the answer reflects your point of view (intellectual disability)	Second section: In your experience as a teacher, what is the best place to teach students with special needs? Below is a set of alternatives. Please choose the appropriate place from your point of view, knowing that there is no right or wrong answer. The important thing is that the answer reflects your point of view (behaviour disability)	Second section: In your experience as a teacher, what is the best place to teach students with special needs? Below is a set of alternatives. Please choose the appropriate place from your point of view, knowing that there is no right or wrong answer. The important thing is that the answer reflects your point of view (learning disability)	Second section: In your experience as a teacher, what is the best place to teach students with special needs? Below is a set of alternatives. Please choose the appropriate place from your point of view, knowing that there is no right or wrong answer. The important thing is that the answer reflects your point of view (Autism)	The third section: your opinion towards integration The following is a group of phrases to identify your opinion about integration, and it is required to read each phrase that expresses your opinion about it frankly and objectively, as there is no right or wrong answer. Please indicate how much you agree with these statements by selecting the appropriate one for each statement. - The requirements…	The third section: your opinion towards integration The following is a group of phrases to identify your opinion about integration, and it is required to read each phrase that expresses your opinion about it frankly and objectively, as there is no right or wrong answer. Please indicate how much you agree with these statements by selecting the appropriate one for each statement. - The requirements…	The third section: your opinion towards integration The following is a group of phrases to identify your opinion about integration, and it is required to read each phrase that expresses your opinion about it frankly and objectively, as there is no right or wrong answer. Please indicate how much you agree with these statements by selecting the appropriate one for each statement. - Inclusion provid…	The third section: your opinion towards integration The following is a group of phrases to identify your opinion about integration, and it is required to read each phrase that expresses your opinion about it frankly and objectively, as there is no right or wrong answer. Please indicate how much you agree with these statements by selecting the appropriate one for each statement. - Isolation in spe…	The third section: your opinion towards integration The following is a group of phrases to identify your opinion about integration, and it is required to read each phrase that expresses your opinion about it frankly and objectively, as there is no right or wrong answer. Please indicate how much you agree with these statements by selecting the appropriate one for each statement. -A student with sp…	The third section: your opinion towards integration The following is a group of phrases to identify your opinion about integration, and it is required to read each phrase that expresses your opinion about it frankly and objectively, as there is no right or wrong answer. Please indicate how much you agree with these statements by selecting the appropriate one for each statement- Ordinary students'…	The third section: your opinion towards integration The following is a group of phrases to identify your opinion about integration, and it is required to read each phrase that expresses your opinion about it frankly and objectively, as there is no right or wrong answer. Please indicate how much you agree with these statements by selecting the appropriate one for each statement. - Inclusion helps …	The third section: your opinion towards integration The following is a group of phrases to identify your opinion about integration, and it is required to read each phrase that expresses your opinion about it frankly and objectively, as there is no right or wrong answer. Please indicate how much you agree with these statements by selecting the appropriate one for each statement - Inclusion of stud…	The third section: your opinion towards integration The following is a group of phrases to identify your opinion about integration, and it is required to read each phrase that expresses your opinion about it frankly and objectively, as there is no right or wrong answer. Please indicate how much you agree with these statements by selecting the appropriate one for each statement. -Inclusion may hav…	The third section: your opinion towards integration The following is a group of phrases to identify your opinion about integration, and it is required to read each phrase that expresses your opinion about it frankly and objectively, as there is no right or wrong answer. Please indicate how much you agree with these statements by selecting the appropriate one for each statement. -Students with spe…	The third section: your opinion towards integration The following is a group of phrases to identify your opinion about integration, and it is required to read each phrase that expresses your opinion about it frankly and objectively, as there is no right or wrong answer. Please indicate how much you agree with these statements by selecting the appropriate one for each statement. - Students with sp…	The third section: your opinion towards integration The following is a group of phrases to identify your opinion about integration, and it is required to read each phrase that expresses your opinion about it frankly and objectively, as there is no right or wrong answer. Please indicate how much you agree with these statements by selecting the appropriate one for each statement. - Seating students…	اThe fourth section: the teacher's willingness to apply integration according to the type of disability Please indicate the level of readiness you feel towards teaching students with special needs in the inclusive education halls (integration). Circle a number from each paragraph according to the following scale: - Visual impairment	The fourth section: the teacher's willingness to apply integration according to the type of disability Please indicate the level of readiness you feel towards teaching students with special needs in the inclusive education halls (integration). Circle a number from each paragraph according to the following scale: - Hearing disability	The fourth section: the teacher's willingness to apply integration according to the type of disability Please indicate the level of readiness you feel towards teaching students with special needs in the inclusive education halls (integration). Circle a number from each paragraph according to the following scale: - Physical disability	The fourth section: the teacher's willingness to apply integration according to the type of disability Please indicate the level of readiness you feel towards teaching students with special needs in the inclusive education halls (integration). Circle a number from each paragraph according to the following scale: - -Mental retardation	The fourth section: the teacher's willingness to apply integration according to the type of disability Please indicate the level of readiness you feel towards teaching students with special needs in the inclusive education halls (integration). Circle a number from each paragraph according to the following scale: - - Behavioral disorders	The fourth section: the teacher's willingness to apply integration according to the type of disability Please indicate the level of readiness you feel towards teaching students with special needs in the inclusive education halls (integration). Circle a number from each paragraph according to the following scale: - - Learning disability	The fourth section: the teacher's willingness to apply integration according to the type of disability Please indicate the level of readiness you feel towards teaching students with special needs in the inclusive education halls (integration). Circle a number from each paragraph according to the following scale: - - Autism	Section Five: Obstacles Below is a set of obstacles to the integration process. Please read each statement and then determine the extent to which you agree that it represents an obstacle or impediment to achieving the integeration by putting a circle around the number you see fit according to the following scale:- Pre-service teacher training is insufficient	Section Five: Obstacles Below is a set of obstacles to the integration process. Please read each statement and then determine the extent to which you agree that it represents an obstacle or impediment to achieving the integeration by putting a circle around the number you see fit according to the following scale: -Increase the burden on teachers	Section Five: Obstacles Below is a set of obstacles to the integration process. Please read each statement and then determine the extent to which you agree that it represents an obstacle or impediment to achieving the integeration by putting a circle around the number you see fit according to the following scale: - Classrooms are not adapted to the needs of students with special needs	Section Five: Obstacles Below is a set of obstacles to the integration process. Please read each statement and then determine the extent to which you agree that it represents an obstacle or impediment to achieving the integeration by putting a circle around the number you see fit according to the following scale:- The absence of regulations, legislation and laws that support the integeration proc…	Section Five: Obstacles Below is a set of obstacles to the integration process. Please read each statement and then determine the extent to which you agree that it represents an obstacle or impediment to achieving the integeration by putting a circle around the number you see fit according to the following scale: - Teachers' negative attitudes toward inclusion
1		100	9	1	2020-03-18 18:47:09	R_es5gl2FNA8j4FKp					preview	EN
1		100	468	1	2020-03-18 19:12:03	R_2WBh2NOw77wiFD7					preview	EN	2	4	1	1	2	2	6	4	6	4	4	5	5	5	1	1	1	5	5	1	2	5	4	1	3	3	3	4	2	2	3	3	4	4	4	3	3
1		100	358	1	2020-03-27 11:18:16	R_1kLhw7OEaS0GO3j					preview	EN	2	4	1	1	1	1	6	5	5	4	5	5	6	4	3	4	2	4	3	2	2	2	2	2	2	2	1	2	2	1	2	2	2	4	5	4	2
1		100	334	1	2020-04-06 05:29:51	R_1CqifoeB2PnIXIk					preview	EN	1	1	3	4	1	1	4	4	4	3	3	4	4	2	2	1	3	2	3	2	3	4	2	1	1	3	3	3	3	3	3	1	5	4	5	4	4
1		100	658	1	2020-04-06 05:36:01	R_3qZGyHFjSf6LRsv					preview	EN	1	1	3	4	1	1	3	3	3					2	2	1	1	3	3	2	2	3	3	2	2	2	2	1	1	1	2	1	1	4	2	4	3
1		100	72	1	2020-04-06 05:38:57	R_2TEReO0iUjb6oxR					preview	EN
1		100	500	1	2020-04-06 05:57:29	R_Z1snuld0SU3IdEZ					preview	EN	1	2	2	4	1	2	4	4	4	4	4	4	3	2	1	1	3	2	2	2	2	2	4	2	2	2	2	2	2	2	2	2	4	4	4	3	4
1		100	948	1	2020-04-06 05:59:21	R_20YdbbeER6Ej4yM					preview	EN	1	2	3	4	2	1	4	4	2	2	3	4	4	3	2	1	2	3	3	2	2	2	5	1	1	1	2	2	1	3	2	3	5	4	5	4	4
1		100	990	1	2020-04-06 06:22:05	R_3hflNUo4AAF2URT					preview	EN	2	2	3	4	1	1	3	3	6	4	6	4	3	2	2	2	3	2	4	3	3	3	4	1	3	1	1	2	3	3	3	2	3	4	4	3	3
1		100	663	1	2020-04-06 06:29:37	R_2sZRB553AxE00dw					preview	EN	1	1	3	4	1	1	3	3	5	3	4	6	4	1	2	2	3	2	4	2	4	2	4	2	3	2	2	3	1	2	3	2	2	4	4	2	3
1		100	595	1	2020-04-06 06:34:44	R_2SqNunT9q2cPrS9					preview	EN	1	2	3	4	1	1	4	4	4	3	4	4	4	2	2	2	1	2	3	2	2	2	4	1	2	3	3	3	2	3	4	4	1	3	2	2	2
1		100	607	1	2020-04-06 06:35:19	R_3KK4soHczXpfUfR					preview	EN	1	1	3	4	2	2	3	3					3	1	2	3	4	1	3	3	2	2	4	3	3	1	3	3	1	3	3	2	4	5	5	2	3
1		100	277	1	2020-04-06 06:44:31	R_2dzl0dbKa6BY1Rs					preview	EN	2	3	2	4	1	1	3	2	5	4	2	2	2	3	1	1	1	1	1	1	1	1	4	1	1	1	1	1	1	1	1	1	3	1	4	4	1
1		100	499	1	2020-04-06 07:02:15	R_1QDzfYxfIWrs0E3					preview	EN	1	1	1	2	2	1	6	4	5	4	3	5	3	3	1	1	3	2	4	2	2	4	4	1	2	3	2	4	1	1	4	2	4	3	4	3	4
1		100	688	1	2020-04-06 07:19:14	R_z0ZKCFky3v5mpY5					preview	EN	1	1	3	4	1	1	3	3	3	3	4	6	5	1	4	3	4	2	2	4	4	2	4	3	4	1	1	1	1	1	2	2	4	5	4	4	2
1		100	479	1	2020-04-06 08:20:07	R_1XkEF5E09LzKK6B					preview	EN	1	1	3	2	1	2	2	2	2	3	3	3	5	1	1	1	2	2	2	1	1	1	2	1	1	3	2	2	3	3	3	3	4	4	5	5	5
1		100	739	1	2020-04-06 13:17:39	R_2rUT2G6tAFFaJob					preview	EN	1	1	3	4	1	1	4	4	4	4	4	2	3	1	4	4	5	1	2	1	1	4	4	2	2	1	1	1	1	1	1	1	4	4	2	4	4
1		100	667	1	2020-04-06 13:27:27	R_3iLuj1IvdYe85aG					preview	EN	1	1	3	4	1	1	4	6	6	4	3	4	3	2	2	2	2	2	2	2	2	2	4	2	2	3	2	3	1	2	2	1	5	5	5	5	4
1		100	412	1	2020-04-06 13:35:07	R_3KBDafFGJKQUPbZ					preview	EN		1	1	4	1	2	4	4	4	4	4	4	4	2	3	4	4	1	1	4	4	1	3	1	2	1	2	2	2	3	3	3	4	5	5	4	3
1		100	574	1	2020-04-06 13:39:16	R_32JzgU2odXh9tRA					preview	EN	1	1	3	4	1	1	6	6	6	2	5		5	1	1	2	1	2	3	2	2	4	4	2	2	2	2	2	2	2	2	2	1	1	1	1	2
1		100	836	1	2020-04-06 14:03:12	R_3FQLv5gWj8XjNoK					preview	EN	1	1	3	4	1	2	4	3		3		5	5	3	2	2	2	2	2	4	3	2	2	2	3	1	1	1	1	1	2	2	4	4	4	4	4
1		100	351	1	2020-04-06 16:40:44	R_3r39QdSUuu5ugwf					preview	EN	2	3	3	4	2	1	5	5	5	6	5																						5	5	4	2	4
1		100	484	1	2020-04-06 16:59:31	R_r8BYN69iEVuFwqJ					preview	EN	1	1	3	4	1	1	3	4	4	3	4	4	4	2	2	2	3	2	2	3	3	2	3		2	1	1	2	1	2	2	2	4	4	4	4	4
1		100	349	1	2020-04-10 14:01:17	R_z5WCCwAsNAQouYN					preview	EN	1	3	3	4	1	1	4	4	4	4	3	4	3	2	2	2	2	2	2	2	2	2	3	2	2	1	1	3	1	1	1	3	4	5	5	5	3
1		100	395	1	2020-04-10 14:02:05	R_O6U6qvqTtqgL5m1					preview	EN	1	1	3	4	1	1	2	2	2	2	2	4	4	4	2	2	2	2	4	2	4	4	4	2	2	1	2	2	1	1	3	2	4	4	4	4	4
1		100	549	1	2020-04-10 14:14:12	R_yUO7etLZRFrm0fL					preview	EN	2	4	3	4	2	1	5	5	3	3	4	4	4	1	2	1	3	2	3	2	1	3	4	2	2	3	3	1	1	2	3	1	4	5	5	4	5
1		100	61	1	2020-04-10 14:15:05	R_2VQoEDVT6fi6kxY					preview	EN
1		100	172	1	2020-04-10 14:18:10	R_1lA9x5ldijUSuUy					preview	EN	2	4	3	2	1	1	3		2		3	2	2	1	2	1	3	4		3	2	2	2	2	2	2	2	2	1	1	2	2	2	1	2	2	2
1		100	785	1	2020-04-10 14:24:22	R_prZWZs5PVCSU4bn					preview	EN	1	1	3	4	1	1	3	3	3	3	3	3	3	2	3	3	5	1	1	3	4	2	4	3	3	2	2	2	2	2	2	2	2	2	5	4	3
1		100	651	1	2020-04-10 14:24:55	R_0NW53MciX2EgVFv					preview	EN	2	3	3	4	1	2	5	4	3	3	3	5	4	4	3	2	4	2	2	2	2	2	2	2	2	4	2	4	1	2	3	1	5	4	5	4	1
1		100	669	1	2020-04-10 14:28:13	R_294yi054JjANRTL					preview	EN	2	2	3	4	2	1	6	4	6	3	4	5	6	4	4	3	3	4	3	3	2	4	3	2	3	1	1	2	1	2	3	4	5	4	3	4	5
1		100	1324	1	2020-04-10 14:28:31	R_1GPHOV2QPiyDcrK					preview	EN	1	2	3	4	1	1	4	4	6	2	3	4	3	2	4	3	4	1	2	4	3	2	2	3	3	3	3	3	2	2	3	2	4	4	4	5	3
1		100	202	1	2020-04-10 14:30:14	R_27ev9LMCTolPgPc					preview	EN	1	1	3	4	1	1	4	4	4	3	4	3	4	2	1	2	1	1	1	3	4	4	4	2	1	2	2	2	2	1	3	2	4	5	5	5	5
1		100	621	1	2020-04-10 14:36:41	R_2QS8ZljRfkDQ6Eh					preview	EN	1	4	3	4	1	1	3	3	3	3	3	5	3	2	3	2	3	2	3	3	2	2	3	4	3	1	2	2	1	1	2	1
1		100	505	1	2020-04-10 14:45:43	R_1FgsvntAjzv8OZd					preview	EN	1	1	1	3	1	1	3	3	2	3	3	3	3	3	4	4	3	2	2	3	4	2	3	2	3	1	1	1	1	1	1	1
1		100	779	1	2020-04-10 14:50:20	R_1oFFFzhijuPKqkT					preview	EN	1	1	2	4	2	2	3	3	3	3	3	5	2	1	3	2	4	2	1	4	4	1	3	2	3	3	2	4	2	1	3	4	4	4	5	5	4
1		100	546	1	2020-04-10 14:51:24	R_1dyuYf9nZU9Lt0R					preview	EN	1	2	1	4	1	2	3	3	2	3	3	4	3	1	1	3	3	1	1	1	5	4	3	3	3	2	2	3	1	1	3	2	5	3	5	3	3
1		100	653	1	2020-04-10 14:56:39	R_3ek2aPYnNfesKrl					preview	EN	1	1	2	4	1	1	3							1	1	1	2	2	3	2	4	4	4	1	3	2	1	1	1	2	3	2	4	4	5	2	2
1		100	211	1	2020-04-10 14:57:10	R_Q4BMxymxm2WOLkd					preview	EN	2	3	2	4	1	2	5	4	5	5	6	5	4	1	1	1	1	1	3	3	1	3	3	3	3	3	3	3	2	2	2	1	3	3	3	3	3
1		100	1486	1	2020-04-10 15:01:31	R_2ZIlMqwgdbJMM7h					preview	EN	2	3	1	4	1	1	4	4	2	2	3	6	5	2	2	1	2	2	3	1	2	2	3	2		2	1	2	1	2	2	1
1		100	259	1	2020-04-10 15:06:42	R_W0NuvAHxh2NOSQ1					preview	EN	2	4	3	4	1	1	3	4	4	3	5	5	4	1	1	1	1	1	3	1	1	3	1	1	1	2	2	2	2	2	4	2	5	4	5	5	5
1		100	425	1	2020-04-10 15:08:58	R_3e9McelvwUtmzR3					preview	EN	1	1	3	4	1	2	6	6	6	4	6	5	5	4	2	2	2	4	4	2	3	4	4	2	2	2	2	3	1	1	3	1	5	5	5	4	5
1		100	382	1	2020-04-10 15:15:44	R_28T0QlkEejjOsTo					preview	EN	2	3	2	4	1	2	2	2	5	4	4	5	4	1	3	4	4	4	2	4	5	2	3	4	4	1	1	2	2	2	2	1	2	5	4	3	3
1		100	521	1	2020-04-10 15:20:35	R_exNy2B0QVWlgFVL					preview	EN	1	4	3	4	1	1	3	3	2	1	3	3	3	3	3	2	2	2	2	3	3	2	3	3	3	2	1	1	1	1	2	1	4	4	4	4	4
1		100	831	1	2020-04-10 15:29:00	R_3npjmYQIdeqVv8N					preview	EN	1	1	1	4	1	1	4	4	5	3	3	4	4	2	3	2	4	2	2	3	2	4	4	4	2	1	1	2	1	1	1	1	5	5	5	5	5
1		100	2496	1	2020-04-10 15:33:30	R_SI9Rwu9kA1qHhBf					preview	EN	1	4	3	4	1	1	5	5	6	3	2	3	3	4	2	1	2	1	4	1	1	4	4	1	1	4	2	4	1	1	1	1	1	1	4	1	1
1		100	644	1	2020-04-10 15:34:08	R_231Bf9wxIP1r23S					preview	EN	1	3	3	2	2	2	5	6	5	6	6	6	6	4	3	2	2	3	4	2	2	2	4	2	2	3	3	4	3	3	3	4	4	4	5	5	4
1		100	663	1	2020-04-10 15:52:44	R_3M4LBZi0MIHUvCn					preview	EN	1	1	3	4	1	1	4	4	4	4	3	4	4	2	4	2	4	2	2	1	3	4	4	5	4	1	1	4	1	1	1	1	4	4	5	4	3
1		100	113	1	2020-04-10 15:58:42	R_2ONkmjhQAClzDnd					preview	EN	1	1	1	1	1	1	3	1	1	3	3	3	3	3	1	1	1	1	1	1	1	1	1	1	1	1	1	1	1	1	1	1	1	1	1	1	1
1		100	398	1	2020-04-10 16:06:00	R_1BRZut8Q1Pfs9Mo					preview	EN	1	1	3	4	1	1	3	3	2	3	3	4	3	2	4	2	2	2	2	3	3	2	4	2	3	1	2	1	1	1	2	1	4	5	5	5	3
1		100	1414	1	2020-04-10 16:10:36	R_UmRSew7LKau2pz3					preview	EN	1	1	2	4	1	2	4	4					4	4	2	1	3	2	3	4	3	4	2	1	2	4	1	4	3	3	3	4	4	5	1	1	4
1		100	696	1	2020-04-10 16:11:11	R_3oRO84991d3IOJ4					preview	EN	1	1	3	4	1	1	3	4	3	2	3	4	4	2	3	2	3	2	3	4	3	2	4	2	3	2	2	1	1	1	1	1	3	4	4	4	3
1		100	583	1	2020-04-10 16:18:54	R_2yqgqPEINCeVcHT					preview	EN	1	1	3	4	2	1	4	4	3	3	3	5	3	2	2	3	2	2	2	2	2	2	2	2	2	2	2	2	1	1	2	1	2	4	5	5	4
1		100	617	1	2020-04-10 16:28:50	R_3G1dL2vSNyEdj1W					preview	EN	2	3	2	2	2	1	5	4	4	3	6	6	3	4	3	3	4	2	3	2	2	2	4	2	2	3	2	3	1	2	3	1	4	5	4	4	3
1		100	381	1	2020-04-10 16:36:47	R_OqhxT4vFd3ALbBD					preview	EN	1	4	3	4	1	1	6	2	2	2	2	2	2	1	2	4	5	1	1	4	4	2	2	4	2	2	1	1	1	1	1	1	4	4	5	5	3
1		100	518	1	2020-04-10 17:42:09	R_2Vmx1KvYqcgft9C					preview	EN	2	4	3	4	1	1	3	4	3	3	3	4	3	2	3	2	2	3	2	2	2	1	3	2	2	1	1	1	1	1	2	1	5	5	5	5	4
1		100	674	1	2020-04-10 18:07:58	R_0DMRSNNFMaKanGp					preview	EN	1	2	2	4	2	2	4	4	4	3	4	4	4	2	2	1	3	2	4	2	2	3	4	1	1	3	3	3	3	3	3	4	5	5	5	5	4
1		100	679	1	2020-04-10 19:18:28	R_5BZrG2Na5If25fr					preview	EN	1	2	3	4	1	1	6	4	3	3	6	6		4	2	2	2	2	4	3	2	3	4	2	1	3	1	2	2	3	4	4	4	4	2	2	3
1		100	341	1	2020-04-10 20:49:16	R_yx9MApjxTWGi89j					preview	EN	1	1	3	4	1	1	4	3	2	2		5	6	1		1	1	3	3	1	1	4	5	1	1	2	2	1	1	1	4	2	5	4	5	5	2
1		100	498	1	2020-04-10 21:07:47	R_3ES8Yt5LFI2hPwC					preview	EN	1	1	3	4	1	1	5	6	4	3	6	4	3	3	2	2	1	3	4	2	1	3	4	2	1	1	1	4	1	2	4	1	5	4	5	5	5
1		100	905	1	2020-04-10 21:28:31	R_3hllLwKUjK4M8O9					preview	EN	2	3	1	4	1	1	4	4	4	4	4	4	4	3	3	2	4	5	1	4	4	4	4	3	2	1	1	1	1	1	1	1	5	5	5	5	3
1		100	636	1	2020-04-10 23:39:13	R_3RmwRxYk8otoSho					preview	EN	1	1	3	4	2	2	4	3						1	1	1	1	1	1	1	1	1	2	1	1	2	3	4	1	3	4	2	1	1	1	1	1
1		100	1408	1	2020-04-11 00:14:03	R_294Yd4rsPolMPT5					preview	EN	1	1	2	4	1	2	6	6	6	2	2	6	4	4	1	1	1	3	3	4	1	3	3	1	1	2	2	2	1	1	4	1	1	1	1	1	3
1		100	847	1	2020-04-11 03:33:51	R_3MDJJ3WwtXaOcIZ					preview	EN	1	2	2	4	1	2	6	6	4	6		6	4	3	2	2	2	3	3	2	3	3	4	1	2	1	1	4	1	2	2	2	2	5	4	3	3
1		100	634	1	2020-04-11 05:07:38	R_2bUe5AyBE9sfq7X					preview	EN	1	1	2	3	1	2	6	4	6	3	3	4	3	3	2	2	2	2	4	4	2	4	4	2	3	4	2	4	1	1	2	1	5	4	4	3	2
1		100	432	1	2020-04-11 07:28:25	R_1k1Eesqevgp45IW					preview	EN	1	1	2	4	2	2	6	5	5	3	3	6	3	2	2	2	4	1	2	3	4	2	3	2	2	2	2	3	1	1	3	1	5	5	5	5	5
1		100	491	1	2020-04-11 07:48:30	R_31YKrfBE1jAUjbY					preview	EN	1	2	2	1	2	2	5	5	5	5			5	4	1	2	1	3	4	2	2	4	3	1	1	4	3	4	2	2	4	2	4	4	4	4	4
1		100	598	1	2020-04-11 09:47:06	R_3nO7AqANRqQcxvr					preview	EN	1	1	2	4	2	1	4	3	3	2	3	4	4	2	3	2	3	2	2	3	2	2	3	2	3	2	1	2	1	2	2	2	4	4	4	3	3
1		100	417	1	2020-04-11 10:51:33	R_2uODIyGHAG6vAom					preview	EN	1	2	2	4	1	2	4	5	4	4	4	4	4	4	4	4	4	4	4	4	4	4	4	5	4	2	2	2	2	2	2	2	5	3	5	4	5
1		100	817	1	2020-04-11 11:34:05	R_2YEwIKSoNCLwGBN					preview	EN	2	3	2	2	2	1				4		5		2	5	4	3	1	1	5	5	1	3	2	2	1	1	1	4	1	1	2	5	5		5	3
1		100	664	1	2020-04-11 12:51:56	R_2aaEXvde6a3ZZ6d					preview	EN	1	2	2	2	2	1	5	4	5	4	4	4	5	2	3	2	2	2	3	2	4	4	4	4	3	3	1	3	3	1	3	1	2	2	5	4	3
1		100	313	1	2020-04-11 13:32:34	R_eDwlApKmJsZXzxL					preview	EN	1	1	3	4	1	2	5	5	5	5	5	5	5	1	1	1	1	1	1	1	1	1	1	1	1	3	3	3	3	3	3	3	4	4	2	2	4
1		100	783	1	2020-04-11 13:40:18	R_21dhf0PmUUrVKJs					preview	EN	1	1	3	2	2	2	4	4	5	4	3	6	5	1	1	1	2	2	4	2	2	4	4	1	1	2	2	2	4	2	2	3	5	5	4	4	3
1		100	814	1	2020-04-11 13:48:36	R_1LAvhgVjFM6zQ3x					preview	EN	1	1	2	4	1	1	3	3	2	2	4	4	4	1	2	4	4	3	1	5	5	3	2	4	3	1	1	1	1	2	2	2	4	5	5	1	5
1		100	743	1	2020-04-11 14:12:03	R_ONiD0w2b9R11hct					preview	EN	1	2	2	4	1	2	3	3	5	3	4	5	3	2	2	2	2	2	3	3	2	2	3	2	2	1	2	3	1	2	4	1	4	5	5	4	3
1		100	350	1	2020-04-11 14:24:23	R_3iXtESp1Q2lL8li					preview	EN	2	3	3	4	1	1	4	4	5	3	6	6	6	2	2	3	1	5	4	1	1	4		1	2	2	3	1	1	3	3	2	4	5	5	5	5
1		100	464	1	2020-04-11 14:44:57	R_2WOr5gYW1dX6zfr					preview	EN	1	1	3	4	2	2	6	6	5					4	1	1	1	4	5	1	5	4	5	1	1	2	3	3	4	3	4	3	1	1	4	1	5
1		100	784	1	2020-04-11 15:02:06	R_1QrOgpq1TGiJCAe					preview	EN	1	1	2	4	1	1	4	4	4	4				5	4		4	2	2	2	4	2	4	4	2	2	1	3	2	2	3	2	3	4	2	3	2
1		100	380	1	2020-04-11 15:07:11	R_3KBIgYi6hupYhKr					preview	EN	1	1	1	4	2	2	6	2	2	6	3	5	6	4	2	2	2	2	2	3	3	4	2	2	2	3	1	3	3	3	3	3	4	5	5	4	4
1		100	666	1	2020-04-11 15:18:56	R_TcrT33GTrE3P5zb					preview	EN	2	5	2	4	1	1	4	4	3	3	3	4	6	1	1	2	1	1	1	1	4	4	2	1	1	4	1	4	1	1	2	4	1	5	5	5	5
1		100	396	1	2020-04-11 18:41:59	R_2wtsciSh2dR0Biz					preview	EN	2	4	3	4	1	2	3	5	3	3	4	4	4	2	2	2	1	3	3	1	2	3	2	1	2	1	2	2	1	2	3	2	5	5	5	4	5
1		100	264	1	2020-04-11 20:10:16	R_DpZJG5Nj8MRc4Rr					preview	EN	2	6	2	4	1	1	5	6	6	6	4	4	6	1	1	1	2	4	4	2	2	2	2	1	1	2	2	2	2	2	2	2	4	4	4	4	2
1		100	633	1	2020-04-11 22:41:23	R_1pzXhRNdWVUSdY5					preview	EN	2	3	1	4	1	2	4	4	3	3	5	3		2	2	2	2	3	2	4	3	2	2	2		3	1	1	2	2	1		4	4	4	4	2
1		100	160	1	2020-04-11 22:41:50	R_AAkUmXZp1QUiPXH					preview	EN	2	6	2	4	2	2		4	4	5	1	3	2	1	1	1	3	3	3	2	2	2	2	2	3	1							1	1	2	2	2
1		100	398	1	2020-04-11 23:01:19	R_1CmykmAtfNuxnZB					preview	EN	4	5	2	2	2	2	6	6	5	6	6	5	6	4	2	1	2	3	4	2	3	2	3	1	1	4	3	4	2	2	2	1	5	4	5	5	5
1		100	700	1	2020-04-12 00:24:31	R_24zWD0ZiImvUAeC					preview	EN	1	1	3	4	2	1	5	6	6	3	3	5	3	4	4	2	2	3	4	2	2	4	4	2	2	3	2	3	1	1	3	3	4	4	4	4	4
1		100	928	1	2020-04-12 01:44:06	R_1HeOuisbAMNHxw5					preview	EN	1	2	3	4	1	2	5	6	6	5	4	4	4	3	1	1	2	4	4	1	1	3	2	2	1	3	2	4	3	2	3	2	3	3	2	4	4
1		100	1360	1	2020-04-12 03:25:05	R_12cmzmcmWwfJZeO					preview	EN	1	1	2	3	2	1	5	4		4		5		2	3	3	3	2	3	2	4	2	4	2	3	2	1	2	1	3	3	2	4	5	5	3	4
1		100	433	1	2020-04-12 05:40:35	R_2rvk6IPPZCdRUSI					preview	EN	2	4	1	2	2	1	4	4	4	4	4	4	4	2	3	3	3	2	4	2	3	4	4	2	2	2	2	2	1	1	1	1	4	4	5	4	5
1		100	450	1	2020-04-12 06:17:15	R_Y4ztTtNSFqRZOdr					preview	EN	3	6	2	2	2	1	6	6	5	6	6	6	5	2	2	1	2	3	5	2	2	4	4	1	1	4	3	3	2	2	4	3	5	2	5	1	3
1		100	538	1	2020-04-12 06:22:48	R_2xyGYkcVwjwc5GC					preview	EN	1	5	3	4	1	1	3	3	5	3	5	5	5	2	3	2	3	2	2	4	3	2	3	3	2	1	1	1	2	2	2	2	2	4	4	4	3
1		100	318	1	2020-04-12 07:04:22	R_3GexRqKbKICJtdt					preview	EN	2	2	1	4	2	1	3	3	3	3	3	3	3	1	4	3	4	1	1	5	3	1	5	4	5	2	2	2	2	2	2	2	5	5	5	5	5
1		100	402	1	2020-04-12 07:20:37	R_1CHjglh29IKubTy					preview	EN	3	5	3	4	1	1	3	3	3	2	2	3	3	1	3	4	3	1	2	3	5	2	3	3	3	1	1	1	1	1	1	1	4	5	5	5	4
1		100	501	1	2020-04-12 07:21:44	R_2ZP3OBH1dUiYO57					preview	EN	1	1	3	4	1	2	3	4	3	2	2	4	2	2	1	3	3	1	1	1	2	2				3	3	1	1	1	3	1	2	2	5	4	5
1		100	72	1	2020-04-16 13:11:01	R_10AEdDMz0RTSzhT					preview	EN																			5
1		100	689	1	2020-04-16 14:21:38	R_3GBoDZTi4LK11ex					preview	EN	2	2	3	4	1	1	4	4	5	2	3	6	6	4	2	1	1	2	2	2	3	4	2	1	2	3	3	2	2	2	4	2	5	5	5	3	4
1		100	730	1	2020-04-16 14:34:04	R_RK0mUwakCS7OQRH					preview	EN	2	4	2	2	2	1	6	6	6	4	5	5	4	2	3	4	4	1	2	3	4	2	3	3	3	3	3	3	1	1	3	1	3	4	4	4	3
1		100	216	1	2020-04-16 14:37:24	R_sFJdpSqAhDR993H					preview	EN	2	4	2	4	1	2	2	6	3					1	1	1	1	1	1	1	1	1	1	1	1	1	1	1	1	1	1	1	1				1
1		100	202	1	2020-04-16 14:42:44	R_6fKdofJtJUCZOXD					preview	EN	2	3	3	4	1	1	4	5	5	5	5	5	5	5	1	3	3	3	3	3	3	3	3	3	3	2	2	2	2	2	2		3	2	2	3	2
1		100	206	1	2020-04-16 14:56:14	R_1Ic3rK5uoiq0UE5					preview	EN	1	2	3	4	1	1	3	3	3	3	3	3	3	2	4	3	3
1		100	257	1	2020-04-16 14:57:11	R_2SlCIAAmYCpzUkG					preview	EN	1	1	3	4	1	1	3	4	3	3	3	3	3	1	5	5	5	1	1	5	5	1	4	5	5	1	2	2	1	2	1	1	5	5	5	5	3
1		100	169	1	2020-04-16 15:04:12	R_3lRiCL720Vjr6sD					preview	EN	2	3	3	4	1	1	3	3	3	3	3	3	3	1	1	1	1	1	1	1	1	1	1	1	1	3	3	3	3	3	3	3	4	4	4	4	4
1		100	694	1	2020-04-16 15:04:31	R_2ExTbKNXrCcnieR					preview	EN	1	1	3	3	2	1	5	3	6	3	2	6	4	3	2	1	1	3	2	2	2	2	4	1	1	4	4	4	2	2	4	4	5	2	5	5	4
1		100	526	1	2020-04-16 15:04:40	R_2xFShXR4SH41CUa					preview	EN	1	1	3	4	1	2	5	5	5	5	3	5	5	2	2	2	3	2	1	2	2	3	3	1	2	4	2	2	1	1	1	3	5	4	5	5	5
1		100	755	1	2020-04-16 15:05:19	R_2rVCLS2tDQgvwiE					preview	EN	1	3	3	2	2	2	3	3	3	3	5	5	3	1	4	2	1	1	2	3	2	2	3	1	1	1	1	2	1	2	3	3	1	1	5	3	2
1		100	293	1	2020-04-16 15:07:53	R_306Ot3jXFv4j4LZ					preview	EN	2	4	3	4	2	1	6							2												1	4						4	2	2	2	2
1		100	558	1	2020-04-16 15:11:25	R_vDq2yEOQQuwrk77					preview	EN	1	1	2	4			5	3	3	3	6	5	4	2	3	2	4	2	4	2	4	4	3	4	2	2	1	4	1	3	2	1	3	3	4	3	4
1		100	8	1	2020-04-16 15:11:46	R_3m4ag6dlP8dtHew					preview	EN
1		100	531	1	2020-04-16 15:15:34	R_2wtWCZBNTDTXbOw					preview	EN	1	1	3	4	2	2	4	4	5	2	2	6	6	2	1	1	2	3	4	2	3	2	4	1	1	2	2	2	2	3	3	2	4	3	4	4	4
1		100	521	1	2020-04-16 15:20:19	R_1LjJXcVWChTtsnj					preview	EN	2	3	2	4	1	1	5	5	3	3	3	5	3	2	2	2	2	2	3	3	2	3	2	2	3	1	1	2	1	1	2	1	2	5	4	4	3
1		100	1392	1	2020-04-16 15:22:41	R_1o14cRSUY17N26B					preview	EN	1	1	3	4	1	1	5		5	4	4		4	3	2	2	3	2	1	3	4	3	4	2	2	3	1		1	2	3	2	3	5	5	3	3
1		100	1025	1	2020-04-16 15:24:15	R_3Mb6gIOCjUsaJ3K					preview	EN	1	1	3	4	1	1	3	3	4	3	6	4	3	1	4	2		4	2	1	4	3	2	4	1	1	1	2	1	3	3	1	5	5	5	2	3
1		100	204	1	2020-04-16 15:31:28	R_2fksv7fRPRH8is6					preview	EN	1	2	3	2	1	1	3	3	3	3	3	3	3	2	2	2	2	2	2	2	2	2	2	2	2	3	3	3	3	4	3	3	2	2	2	2	2
1		100	527	1	2020-04-16 15:38:38	R_Y3W6VSiSmGT1D8Z					preview	EN	1	1	2	4	1	1	3	3	3	3	3	4	4	2	3	3	3	2	2	3	4	2	3	3	3	1	1	2	1	2	2	1	5	5	5	4	4
1		100	763	1	2020-04-16 15:39:12	R_0wcy7If5Cav9vHz					preview	EN	2	2	1	4	1	1	5	2	6	2	3	5	2	2	1	1	1	2	2	2	1	2	3	1	1	4	1	4	1	3	2	1	1	3	5	5	3
1		100	353	1	2020-04-16 15:45:36	R_1r2rnR4qOXKcQqE					preview	EN	2	3	3	4	1	1	4	5	6	3	2	5	6	2	2	2	2	2	2	2	3	2	2	3	3	1	1	1	1	1	2	2	3	3	4	4	4
1		100	1401	1	2020-04-16 15:51:28	R_29JirC3tf9F7PBT					preview	EN	1	1	3	4	1	1	4	4	5	3	4	4	5	2	2	2	4	2	2	2	2	2	4	2	2	1	3	3	1	2	1	3	2	5	5	4	2
1		100	540	1	2020-04-16 15:55:31	R_2bNz0ia25JNgM5G					preview	EN	1	2	3	4	1	2	3	3	5	4	4	4	4	3	2	2	4	2	2	3	2	4	4	2	2	2	1	4	1	2	2	1	5	5	5	5	2
1		100	383	1	2020-04-16 15:58:01	R_3L7G4Kg7UW32VxL					preview	EN	1	1	3	4	1	1	5	4	5					1												4							3	2	1	3	1
1		100	656	1	2020-04-16 16:04:44	R_3pmCc6JEX5pOv7Y					preview	EN	1	1	3	4	1	2	2	3	3	2	4	5	4	1	2	2	3	2	3	2	3	2	3	2	2	2	1	2	1	1	3	2	4	4	4	4	4
1		100	1030	1	2020-04-16 16:30:10	R_27HELP4x1QsjEfG					preview	EN	1	1	2	4	2	1	5	5	5	3	3	6	4	4	2	2	2	2	4	2	3	4	4	2	2	2	2	2	1	2	3	2	5	5	5	5	5
1		100	291	1	2020-04-16 16:47:57	R_3VGWBz2tGAng7wB					preview	EN	2	1	2	4	2	2	3	4	2	2	3	2	3	1	1	2	4	2	1	2	2	4	3	3	3	2	1						5	3	5	5	5
1		100	174	1	2020-04-16 16:50:57	R_1kIw9JnBk7RvdyG					preview	EN	1	2	3	2	1	1	5	5	5	5	5	5	5	1	1	2	1	1	1	1	1	2	1	1	1	1	1	1	1	1	2	2	1	1	1	1	1
1		100	718	1	2020-04-16 18:32:02	R_01a0AN3H4CWhrpv					preview	EN	1	2	3	4	2	1	5	3	2	4	6	6	3	2	2	2	1	1	2	4	4	2	2	1	2	4	1	1	1	3	3	1	2	5	5	4	5
1		100	838	1	2020-04-16 18:57:19	R_1ISKQo0nDNq0koB					preview	EN	3	5	1	2	2	1	5			5	5	5	5	5	1	1	1	4	4	2	1	3	5	1	1	1	1	4	4	3	4	2	3	5	4	4	5
1		100	2546	1	2020-04-16 19:10:44	R_YcA2br0olg4zB1T					preview	EN	1	4	1	4	1	1	2	3	3	3	2	4	4	1	1	5	5	1	1	5	5	3	3	5	4	1	1	1	1	1	1	1		5	5	3	3
1		100	305	1	2020-04-16 19:44:18	R_2AFnMOeFaFwmshu					preview	EN	2	3	3	4	1	1	4	4	4	4		4	3	3	3	3	3	3	4	3	3	3	3	3	3	1	1	1	1	1	1	1	4	5	5	5	4
1		100	423	1	2020-04-16 21:54:31	R_3HZW8WTRf4JgPdZ					preview	EN	1	1	1	4	1	1	3	3	3		3	3	3	1	1	2	1	1	2	1	2	1	1	1	1	2	3	2	2	3	2	2	1	1	4	4	4
1		100	479	1	2020-04-16 22:27:34	R_3PBJzACqtFaMkm0					preview	EN	1	1	2	4	1	2	3	2	2	2	6	4	4	2	2	2	3	3	3	2	3	2	3	2	2	2	2	2	3	1	1	1	4	5	5	5	3
1		100	757	1	2020-04-16 23:39:14	R_12seBNN3Nqc9UE2					preview	EN	1	1	2	4	2	1	4	4	3	3	3	5	4	2	3	3	4	2	2	2	2	2	4	4	3	2	3	1	1	1	3	2	5	1	5	4	4
1		100	336	1	2020-04-17 03:50:41	R_3lucIWXppyZJ9Ko					preview	EN	3	5	2	4	1	2	4	4	4	4	4	4	4	4	4	4	4	4	4	4	4	4	3	4	4	1	1	1	1	1	1	1	4	4	4	4	4
1		100	606	1	2020-04-17 05:22:13	R_20MC71PS7ifmxr6					preview	EN	1	1	2	4	1	2	5	4	5	3	4	4	4	2	3	4	2	2	3	2	4	2	2	1	2	3	3	2	1	3	4	2	5	4	4	4	3
1		100	833	1	2020-04-17 06:49:33	R_3qVH22Y7XjqzFtt					preview	EN	1	1	3	4	1	1	2	4	2	2	2	3	3	1	4	4	4	1	1	5	4	1	1	5	5	1	2	3	1	2	2	1	5	5	5	5	4
1		100	818	1	2020-04-20 10:19:15	R_3FRSN9nhnXI3O2F					preview	EN	2	3	2	3	1	1	5	4	3	2	4	3	5	4	3	2	4	5	4	4	5	4	5	1	1	2	2	1	1	2	2	1	3	4	4	4	3
1		100	401	1	2020-04-20 14:14:41	R_eEBepBRC4bUBANb					preview	EN	3	4	2	2	2	2	5	4	5	4	3	5	5	4	3	2	2	3	2	2	3	2	2	3	3	1	2	4	1	1	4	2	3	4	5	5	3
1		100	1003	1	2020-04-20 14:54:44	R_2pWVfHFDlGdTq0T					preview	EN	1	1	2	4	1	1	6	4	5	4	4	5	4	1	1	2	1	2	2	2	1	4	4	1	1	2	2	4	1	2	2	1	5	5	5	5	5
1		100	45	1	2020-04-20 14:56:00	R_2UWbDOZVe0MU4x2					preview	EN															5
1		100	482	1	2020-04-20 15:04:00	R_2QKx2CdfBfPR7wR					preview	EN	1	1	2	4	1	1	3	4	3	2	2	3	3	1	4	4	3	3	2	3	4	2	3	3	4	1	1	1	1	1	1	1	4	5	3	3	3
1		100	376	1	2020-04-20 15:07:39	R_s7D4xDSCaLsoBKp					preview	EN	2	4	2	2	2	2	5	6	6	4	4	6	4	5	1	1	1	2	5	1	4	2	5	1	1	2	2	2	2	2	4	2	1	1	1	1	1
1		100	415	1	2020-04-20 15:21:44	R_3lQbUcQr9dsjRB4					preview	EN	1	2	1	2	2	2	6	6	5	5	5	5	5	2	2	2	1	2	5	2	2	4	4	2	2	4	4	4	4	4	4	4	5	3	5	4	1
1		100	578	1	2020-04-20 17:08:50	R_1C7Mavdh77y44lk					preview	EN	1	1	2	4	2	2	4	4	4	4	4	5	4	5	1	1	3	4	4	1	3	4	4	1	2	2	2	2	2	3	4	3	4	4	4	4	4
1		100	452	1	2020-04-22 14:10:34	R_3LYjEoeQJSkXSMx					preview	EN	2	3	2	2	2	2	6	6	6	4	5	6	4	5	2	1	1	2	3	2	1	3	5	1	1	2	4	2	1	2	2	1	5	5	5	4	3
1		100	209	1	2020-04-22 14:15:34	R_2s4G6ecUysAWhg6					preview	EN	3	5	2	2	2	1	3	5	3	3	5	5	3	3	2	2	2	1	3	2	4	2	2	1	2	1	2	2	1	2	4	1	5	5	5	5	5
1		100	368	1	2020-04-22 14:16:34	R_RluWEOG5C14Wio9					preview	EN	1	1	1	4	1	1	5	4	3	3	3	4	3	1	5	5	4	1	1	5	5	1	4	4	4	2	2	1	1	1	1	1	5	5	5	5	3
1		100	173	1	2020-04-22 14:18:06	R_yHEYRFK4HkhyhVv					preview	EN	3	4	1	2	2	1	1	1	2	1	2	2	2	1	1	1	1	2	2	2	2	1	2	2	2	2	2	2	2	2	3	3	1	2	1	2	3
1		100	846	1	2020-04-22 14:21:39	R_1H81e15OUiBjPyX					preview	EN	3	4	2	2	2	1	4	4	6	4	6	6	4	4	2	1	1	3	5	2	2	4	4	1	2	2	4	4	1	2	4	1	3	4	5	4	5
1		100	768	1	2020-04-22 14:23:53	R_3LXsc06CpB0ecI6					preview	EN	3	4	2	1	2	1	6	4	6	4	6	6	4	4	2	2	3	4	4	2	2	4	4	1	2	3	2	4	1	3	4	1	5	4	5	2	3
1		100	311	1	2020-04-22 14:25:05	R_1rIxCUZsjbxvt7S					preview	EN	1	2	1	3	1	1	3	3	3	3	3	3	3	3	3	2	4	4	3	2	4	4	5	5	5	4	4		2	3	4	4	1	2	3	2	1
1		100	10	1	2020-04-22 14:25:32	R_4N7PP58T9hWM8PT					preview	EN
1		100	435	1	2020-04-22 14:25:48	R_1GBq6lpcAoot5qd					preview	EN	2	5	3	2	2	1	6	6	6	6	5	6	4	5	2	3	1	2	3	2	2	3	5	2	2	1	1	1	1	2	4	2	4	4	5	5	3
1		100	113	1	2020-04-22 14:28:06	R_vZAVNKy4mcO7Y2t					preview	EN	1	2	1	3	1	1	3	3	3	3	3	3	3	4	4	4	2	1	2	2	4	2	3	2	1	1	2	2	1	1	1	1	5	5	5	3	2
1		100	347	1	2020-04-22 14:30:15	R_2aD1ozJzzPzOAUb					preview	EN	2	4	1	1	2	2	5	6	6	4	4	6	5	2	2	2	2	2	4	2	3	2	4	2	2	3	2	4	2	2	3	2	1	5	4	3	4
1		100	1619	1	2020-04-22 14:38:46	R_DCWqiOv38qA4hMJ					preview	EN	3	4	2	1	2	2	4	4	4	4	4	4	4	3	3	2	3	3	2	3	3	2	3	2	3	2	2	1	2	1	4	2	3	5	5	5	4
1		100	742	1	2020-04-22 14:51:00	R_2fHXlwCJ8MLPzxv					preview	EN	2	4		2	2	1	4	5	5	3	3	5	3	3	3	3	3	3	3	3	3	3	3	3	3								3	3	3	3	3
1		100	11	1	2020-04-22 14:52:29	R_31g6zl089gd7as4					preview	EN
1		100	889	1	2020-04-22 15:05:10	R_2QfcR8uHqGLCmf7					preview	EN	1	2	2	4	1	1	4	4	5	3	5	5	6	3	1	2	2	2	4	3	2	4	4	1	1	1	2	3	1	3	3	2	4	3	3	4	3
1		100	776	1	2020-04-22 15:22:34	R_2ckCAoKdztdEbKa					preview	EN	4	6	2	2	2	1	4	4	5	6	3	6	3	3	1	1	1	2	3	1	1	5	1	1	1	2	2	4	4	2	2	4	5	5	5	5	3
1		100	1025	1	2020-04-22 15:25:18	R_1OqnsW7nuhJhFjQ					preview	EN	1	1	2	4	1	1	5	6	3	3	5	4	3	2	2	2	2	3	4	3	3	3	4	2	2	2	2	2	1	2	2	2	4	3	2	4	4
1		100	879	1	2020-04-22 15:31:42	R_3CCm9s6ASz3P2ej					preview	EN	3	5	2	2	2	1	4	4	4	4	4	4	4	1	3	1	3	3	4	1	1	5	5	2	2	1	1	1	1	1	1	1	5	5	5	5	2
1		100	822	1	2020-04-22 15:48:52	R_1LdOyCnwfzAzcLK					preview	EN	3	4	2	2	2	1	3	3	3	3	3	5	3	1	3	2	3	2	1	4	2	3	3	4	2	1	1	1	3	1	3	1	2	5	5	5	3
1		100	590	1	2020-04-22 15:50:29	R_pKjAhDi2LNK44oN					preview	EN	2	2	2	1	2	2	5	5	5	4	5	5	4	5	2	1	1	3	4	1	2	4	4	1	2	4	4	4	3	3	4	3	4	4	5	5	4
1		100	884	1	2020-04-22 16:05:59	R_2Vge9bklgknN3Lj					preview	EN	2	4	2	2	2	1	3	3	5	4	6	5	3	4	3	3	2	3	2	3	2	2	3	3	2	2	1	3	2	2	3	1	5	4	5	4	4
1		100	1173	1	2020-04-22 16:12:35	R_21ui6Gcy06Fjg5K					preview	EN	1	2	2	2	2	2	5	4	5	3	6	6	3	3	3	2	3	3	3	2	3	4	3	2	2	3	2	3	1	3	3	1	2	3	4	4	3
1		100	878	1	2020-04-22 16:15:41	R_cAUhqd3Sat7Ex7H					preview	EN	1	2	2	4	2	2	4	4	6	4	6	6	5	4	3	2	1	3	4	1	2	4	4	1	2	3	2	4	1	3	4	3	5	4	1	3	1
1		100	578	1	2020-04-22 16:16:09	R_3oIb6Nu9xtdym2o					preview	EN	2	3	2	2	2	1	6	5	6	4	6	6	5	4	4	3	2	4	4	2	2	4	4	1	2	4	4	4	2	3	4	3	4	2	3	4	4
1		100	680	1	2020-04-22 17:00:19	R_eyrwwYrQnxQtdpT					preview	EN	3	4	2	1	2	2	6	5	4	4	1	6	4	4	1	2	1	4	5	1	2	4	5	1	2	2	4	3	2	4	4	3	2	2	4	4	5
1		100	393	1	2020-04-22 17:21:42	R_2WPxUjUX2KUJOq5					preview	EN	2	4	1	2	2	1	3	6	6	4	3	6	3	2	2	2	3	4	2	2	4	4	4	1	2	2	3	2	3	3	3	3	5	2	2	2	2
1		100	765	1	2020-04-22 17:43:50	R_2zqlLyikM7F9m5f					preview	EN	3	4	2	2	2	1	4	4	5	4	4	4	4	2	2	2	3	2	2	2	3	3	3	3	2	3	3	3	1	1	3	1	3	4	3	3	4
1		100	697	1	2020-04-22 18:03:13	R_vOJjw0GQ3UYt3Al					preview	EN	4	6	1	4	2	1	4	5	6	3	3	3	3	1	4	4	3	2	2	4	5	3	2	3	3	2	3	3	1	1	1	1		4	5	5	4
1		100	743	1	2020-04-22 18:29:10	R_3LbzoM0gvEtlSgQ					preview	EN	3	5	2	2	2	1	5	4	5	4	5	5	4	2	2	2	2	3	3	2		2	3	1	2	2	2	3	1	1	4	1	1	3	5	5	2
1		100	1460	1	2020-04-23 00:18:03	R_3eksxNsLWibcriS					preview	EN	2	4	2	4	2	1	4	4	5	4	6	6	4	4	3	3	1	5	5	1	4	4	3	1	2	3	4	4	1	3	4	1	4	3	4	2	5
1		100	678	1	2020-04-25 09:58:38	R_w0jFNke4S48EfNn					preview	EN	2	3	2	2	2	2	6	6	6	6	6	6	3	3	2	2	1	4	3	3	2	4	4	1	2	2	2	4	4	4	4	4	3	3	4	4	4
1		100	417	1	2020-05-07 09:35:44	R_0pqCfZFz3P3diiB					preview	EN	1	1	3	3	2	1	3	3	3	5	3	4	6	2	3	2	3	2	5	2	3	2	3	2	3	2	3	2	2	1	3	1	4	4	4	3	3
1		100	726	1	2020-05-07 09:39:20	R_3iqAatNffyXJ4VO					preview	EN	1	1	1	3	2	2	5	4	5	4	6	5	4	5	3	1	2	2	5	1	1	5	3	1	1	4	3	4	2	3	3	2	1	1	3	1	3
1		100	1066	1	2020-05-07 09:49:42	R_1hzfwMMzqMiAb6Q					preview	EN	1	1	1	1	2	2	6	4	5	3	6	4	4	2	3	2	4	2	4	2	2	3	4	2	2	4	2	4	2	2	3	1	4	4	4	4	3
1		100	528	1	2020-05-07 10:26:33	R_2aE1L6D2Kt5JZU4					preview	EN	1	1	2	2	2	1	5	5	5		6	5	4	4	2	1	2	2	4	2	2	4	4	2	2	4	2	2	3	3	4	2	4	5	4	4	4
1		100	891	1	2020-05-07 12:05:41	R_2QWjZh9zPKG8r8s					preview	EN	1	4	2	2	2	2	5	6	4	6	6	5	6	4	2	1	2	4	3	2	1	3	4	1	1	3	3	4	4	2	4	2	5	5	5	5	4
1		100	774	1	2020-05-07 12:19:55	R_cC3zIAlEp2dEZZD					preview	EN	2	3	2	1	2	1	5	6	5	4	6	5		5	1	1	3	3	4	2	2	4	4	2	2	3	3	3	2	3	4	2	2	4	4	2	4
1		100	263	1	2020-05-07 12:26:19	R_3qyUevwDfEwppqn					preview	EN	3	5	1	1	2	1	4	3	5	5	3	6	4	1	3	1	4	2	1	2	2	1	2	2	3	1	1	1	1	1	1	1	3	1	2	3	3
1		100	835	1	2020-05-07 13:05:13	R_1fZxD9SEY7B5pjq					preview	EN	3	6	2	2	2	1	5	4	4	3	3	4	3	2	3	3	3	3	3	2	3	3	3	3	3	3	2	3	2	1	2	2	4	4	4	4	3
1		100	857	1	2020-05-07 13:06:32	R_XyKKLxK3HpNiFtD					preview	EN	1	1	2	4	1	1	3	3	3	3	3	4	2	1	3	3	3	1	2	3	3	2	3	3	4	1	1	2	2	2	2	3	4	5	4	3	3
1		100	450	1	2020-05-07 13:47:22	R_1FbHY7SSG2HNZlV					preview	EN	1	1	2	4	1	2	3	3	4	4	4	5	4	1	2	2	2	2	3	3	2	2	2	2	2	1	2	2	2	2	2	1	4	5	5	5	3
1		100	157	1	2020-05-07 13:54:04	R_1hMsiHzVAtm0rp1					preview	EN	1	1	2	4	1	1	3	3						3	2	3	4	1								1							2	4	3
1		100	911	1	2020-05-07 14:20:06	R_rrTjbOHaCwgbynL					preview	EN	2	4	2	2	1	1	4	4	4	3	4	5	4	2	1	2	2	3	3	3	2	2	2	2	1	2	2	2	1	1	2	1	2	5	5	3	4
1		100	710	1	2020-05-07 16:26:55	R_cSb7BJBgHBIZUvn					preview	EN	2	2	3	4	1	1	5	5	5	4	5	5	6	5	1	1	1	5	4	1	2	4	3	1	1	4	4		1	4	4	3	4	5	5	4	4
1		100	569	1	2020-05-07 17:55:53	R_3m4Oc9sjGOdM8A5					preview	EN	1	2	2	4	1	1	3	4	3	2	2	5	4	2	4	2	2	4	3	2	2	4	4	2	1	2	2	2	1	2	4	3	4	3	4	4	3
1		100	427	1	2020-05-07 18:09:17	R_12eVlGpYiRgJWZG					preview	EN	1	1	2	4	2	2	5	5	4	4	5	5	4	2	3	2	4	2	4	2	2	4	4	2	1	3	3	3	3	3	3	3	5	5	4	4	2
1		100	951	1	2020-05-07 18:13:37	R_u7VAScASraSnu3n					preview	EN	1	1	2	4	2	1	3	3		3	3	4	4	1	1	2	4	1	1	3	3	2	4	3	3	3	1	1	1	1	3		4	5	5	5	3
1		100	419	1	2020-05-07 20:23:39	R_1ewMRROBn1G0mWj					preview	EN	2	2	2	4	1	1	4	4	3	3	3	4	3	1	4	4	5	1	1	4	4	1	4	1	2	1	1	1	1	1	1	1	4	5	5	5	5
[truncated: 16 more columns]
